# Supplementary material for: A Comprehensive Analysis of the Genomic and Expressed Repertoire of the T-Cell Receptor Beta Chain in Equus caballus
Source: Animals (Basel). 2024 Sep 29;14(19):2817. doi: 10.3390/ani14192817 (PMC11475548; doi:10.3390/ani14192817)
Supplement: Supplementary file 1 [file animals-14-02817-s001.zip]

Archive with 7 entries (7 files):
- Figure S1.pdf
- Figure S2(A) .pdf
- Figure S2(B-D) .pdf
- Figure S3.pdf
- Figure S4.xlsx
- Table S1.pdf
- Table S2.pdf
